# Supplementary material for: Transition between conformational states of the TREK-1 K2P channel promoted by interaction with PIP2
Source: Biophys J. 2022 May 19;121(12):2380–8. doi: 10.1016/j.bpj.2022.05.019 (PMC9279171; doi:10.1016/j.bpj.2022.05.019)
Supplement: Data S1. UP-Visual_Binding_sites — TREK1 channel is represented as cartoon. Two binding sites with highest occupancy are represented in yellow and red spheres. [file mmc2.zip]

Archive with 1 entries (1 files):
- UP-Visual_Binding_sites.pse
